# Supplementary material for: Investigating Perampanel Antiepileptic Drug by DFT Calculations and SERS with Custom Spinning Cell
Source: Molecules. 2023 Aug 9;28(16):5968. doi: 10.3390/molecules28165968 (PMC10459216; doi:10.3390/molecules28165968)
Supplement: Supplementary file 1 [file molecules-28-05968-s001.zip]

Archive with 1 entries (1 files):
- molecules-2511319-supplementary.pdf
